# Supplementary material for: GmBZL3 acts as a major BR signaling regulator through crosstalk with multiple pathways in Glycine max
Source: BMC Plant Biol. 2019 Feb 22;19:86. doi: 10.1186/s12870-019-1677-2 (PMC6387493; doi:10.1186/s12870-019-1677-2)
Supplement: Supplementary file 1 — Estimates of the dates for the segmental duplication events of the BZL gene pairs in soybean. (XLSX 9 kb) [file 12870_2019_1677_MOESM1_ESM.xlsx]

## Sheet: Additional file 1
Additional file 1. Estimates of the dates for the segmental duplication events in GmBZL gene pairs in soybean.
Gene Locus 1	Gene Locus 2	Ka	Ks	Ka/Ks	Mya
GmBZL2	GmBZL1	0.02	0.14	0.142857	11.4754
GmBZL4	GmBZL3	0.01	0.2	0.05	16.3934
Ks: synonymous substitution rate; Ka: nonsynonymous substitution rate; Mya: million year ago.
