# Supplementary material for: GmBZL3 acts as a major BR signaling regulator through crosstalk with multiple pathways in Glycine max
Source: BMC Plant Biol. 2019 Feb 22;19:86. doi: 10.1186/s12870-019-1677-2 (PMC6387493; doi:10.1186/s12870-019-1677-2)
Supplement: Supplementary file 6 — Identification of nonsynonymous SNPs and deletions in the GmBZL3 gene from 106 soybean resequencing datasets (Valliyodan et al. 2016). Highlighted text showing SNPs and nonsynonymous mutations. (XLSX 13 kb) [file 12870_2019_1677_MOESM6_ESM.xlsx]

## Sheet: Additional file 6
Additional file 6: Identification of nonsyn SNP and deletion in GmBZL3 from 106 soybean resequencing data (Valliyodan et. al. 2016 ). Highligheted text showing SNPs and nonsynonymous SNP showing in the black box.
		GmBZR1-1	GmBZR1-1
Soybean PI Number	Seq ID	Gm06_2586939_Glyma06g03700	Gm06_2587933_Glyma06g03700
Williams 82	Ref	T	C
PI 518664 (Hutcheson)	HN001	T	C
PI 548402 (Peking)	HN002	T	C
PI 089772	HN003	K	C
PI 090763	HN004	T	C
PI 404166	HN005	K	C
PI 407788A	HN006	T	C
PI 424298	HN007	T	C
PI 437655	HN008	T	C
PI 495017C	HN009	T	C
PI 468915	HN010	T	C
PI 507354	HN011	K	C
PI 567305	HN012	T	C
S05-11482	HN013	T	C
PI 548667 (Essex)	HN014	T	C
PI 437654	HN015	T	A
PI 567387	HN016	T	A
PI 437725	HN017	K	C
PI 437690	HN018	T	C
PI 548402	HN019	T	C
PI 088788	HN020	T	C
PI 209332	HN021	T	C
PI 404198B	HN022	T	A
PI 424608A	HN023	T	C
PI 548316	HN024	T	C
PI 567516C	HN025	T	A
PI 612611	HN026	T	C
S10-11227	HN027	T	C
Holladay (S-100)	HN028	T	C
IA3023	HN029	T	C
Maverick	HN030	T	C
PI 079691-4	HN031	T	C
PI 086006	HN032	K	C
PI 087617	HN033	T	C
PI 087631-1	HN034	T	C
PI 196175	HN035	K	C
PI 200508	HN037	G	C
PI 248515	HN038	T	C
PI 366121	HN039	T	C
PI 378702	HN040	T	C
PI 398593	HN041	T	C
PI 398595	HN042	T	C
PI 398610	HN043	K	C
PI 398614	HN044	T	C
PI 407162	HN045	T	C
PI 407184	HN046	T	C
PI 407729	HN047	T	C
PI 407965	HN048	T	C
PI 408105A	HN049	T	C
PI 416937	HN050	T	C
PI 424078	HN051	K	C
PI 424079	HN052	T	A
PI 424088	HN053	K	A
PI 437169B	HN054	T	C
PI 437679	HN055	T	C
PI 437863A	HN056	T	C
PI 438258	HN057	T	C
PI 458515	HN058	T	C
PI 464920B	HN059	T	C
PI 467312	HN060	T	C
PI 471938	HN061	T	C
PI 475783B	HN062	T	C
PI 483463	HN063	T	A
PI 518751	HN064	K	C
PI 542044	HN065	T	C
PI 547862	HN066	T	C
PI 548317	HN067	K	C
PI 548349	HN068	T	C
PI 548415	HN069	T	C
PI 548511	HN070	K	C
PI 548657 (Jackson)	HN071	K	C
PI 549031	HN072	T	C
PI 552538 (Dunbar)	HN073	T	C
PI 561271	HN074	T	C
PI 567230	HN075	T	A
PI 567336B	HN076	T	A
PI 567343	HN077	T	C
PI 567354	HN078	K	C
PI 567357	HN079	T	C
PI 567383	HN080	T	C
PI 567519	HN081	T	C
PI 567611	HN082	T	C
PI 567651	HN083	T	C
PI 567690	HN084	T	C
PI 567719	HN085	T	C
PI 567731	HN086	T	C
PI 591539	HN087	T	C
PI 593258 (Macon)	HN088	T	C
PI 594012	HN089	T	A
PI 594512A	HN090	T	C
PI 594599	HN091	-	C
PI 597387 (Pana)	HN092	T	C
PI 603154	HN093	-	C
PI 603170	HN094	T	C
PI 603175	HN095	T	C
PI 603176A	HN096	T	C
PI 603497	HN097	T	C
PI 605869A	HN098	T	C
PI 639740 (LD00-3309)	HN099	T	C
PI 647086	HN100	T	C
PI 658519 (LD00-2817)	HN101	T	C
S07-5049	HN102	T	C
V71-370	HN103	K	C
FC 31721	HN104	T	C
PI 438471 (Fiskeby III)	HN105	T	C
PI 417091	HN106	T	C
PI 417015	HN107	T	C
		No amoni acid change
Nucleotide Code	Base
A	Adenine
C	Cytosine
G	Guanine
T (or U)	Thymine (or Uracil)
R	A or G
Y	C or T
S	G or C
W	A or T
K	G or T
M	A or C
B	C or G or T
D	A or G or T
H	A or C or T
V	A or C or G
N	any base
-	gap
