# Supplementary material for: GmBZL3 acts as a major BR signaling regulator through crosstalk with multiple pathways in Glycine max
Source: BMC Plant Biol. 2019 Feb 22;19:86. doi: 10.1186/s12870-019-1677-2 (PMC6387493; doi:10.1186/s12870-019-1677-2)
Supplement: Supplementary file 7 — The list of primers used in qRT-PCR and ChIP-qPCR. (XLSX 10 kb) [file 12870_2019_1677_MOESM7_ESM.xlsx]

## Sheet: Aditional file 7
Additional file 7. Primer sequences for qRT-PCR.
Gene ID	Gene Name	Primer F	Primer R
Glyma.06G034000	GmBZL3	GGTCGTTTAATTGGAGGAGAAT	GATGAGGCCTATCATTTCCTG
Glyma.04G033800	GmBZl4	GACCCCACAAAACACAAT	CAAGTTTGAGGTGGTTACAT
Glyma.17G248900	GmBZL1	CAGGGGAACTTCAACTTGCC	CCTTGCGATAAGTGGTTCCG
Glyma.14G076900	GmBZL2	GGGTTATGTAAGAATGAGACCACG	GGCATGGAAGGAGATGATTTTC
Glyma.08G062800	BAK1-interacting receptor-like kinase 1	GATCTTCCTGTGGAGTTGCTAG	CAGTCCTTCCCTCACCAATG
Glyma.12G156600	chitinase A	CCCTCTATTGCTCATTTCCCTC	GAGCCTTCGTTTCCGTTTTG
Glyma.18G133100	CYCLIN D1;1	GGTGCGAGGGACTAAGAAAAG	CAGTACTTGACCTCATTCGGG
Glyma.08G346800	O-Glycosyl hydrolases family 17 protein	TCGAAAAGACCTAAGTGCCC	GGACTGAAACAAAGCGTAATCG
Glyma.08G270300	P-glycoprotein 2	GCAACCTGAGCAAAGCATATC	CACAAAATGCAGCCACAGTG
Glyma.06G102100	Phosphate-responsive 1 family protein	CTTCAAACCATCCCAAAAGGC	TTGTTCTTGGGACTCAGGTG
Glyma.16G095000	Plant protein of unknown function (DUF827)	GCAAAGTGAGGAAAAGGCTTC	TCTTGGGCAACTCAGTCATC
Glyma.15G209300	polygalacturonase inhibiting protein 1	TCCCTCGTCTTCCACAAATTC	CTTGAGTTTGGTGAGTTTGGC
Glyma.01G175500	GmDWF4	AGAATAGGGGAGAGCGAAGG	TGTGCTACCTTTCTTCTGTTGC
Glyma.19G033900	GmBR6ox2	GGGCCTATATATGTGTGCTTGT	CTCCCACTCCAAAACCCCAA
Glyma.02G256800	GmCPD	GCTAACACAGGAGAAATACAGT	GTGCGGCACTTTCGGAAC
Glyma.05G010200	GmBAS1	CTTAGAATTCCAGTGGCGGC	TTGGTTGTTAGTGGCTTGGC
Glyma.08G293400	GmPP2A	GGGGATGGCGAGACTAACAA	TGAGTGAGAGAAGAGAGGGGA
